# Supplementary material for: Chemoradiation for cervical cancer treatment portends high risk of pelvic floor dysfunction
Source: PLoS One. 2020 Jun 12;15(6):e0234389. doi: 10.1371/journal.pone.0234389 (PMC7292417; doi:10.1371/journal.pone.0234389)
Supplement: S1 File — (XLSX) [file pone.0234389.s001.xlsx]

## Sheet: Sleep_measures
Code	algorithm	Repetition	recordOK	Condition	VB_worn_always	Marker#	night	waso	wasf	Sol	noofwakeepisodes	sleeppercentageDI	noofsleepepisodes
1	Marker	1	OK	Reminded Pressing	VB worn all the time	28	1	5.5	61.1667	45	3	0.756982	4
1	Marker	2	OK	Reminded Pressing	VB worn all the time	24	4	64.3333	5	3.5	4	0.846073	5
2	Marker	1	OK	Reminded Pressing	VB worn all the time	16	1	5.83333	4.5	9	6	0.956619	7
2	Marker	2	OK	Reminded Pressing	VB worn all the time	11	4	9.16667	2.66667	7.16667	2	0.932304	3
10	Marker	1	OK	Reminded Pressing	VB worn all the time	26	1	86.1667	0.166667	8	4	0.818532	5
10	Marker	2	OK	Reminded Pressing	VB worn all the time	21	4	21.6667	18.8333	18.8333	6	0.899972	7
12	Marker	1	OK	Reminded Pressing	VB worn all the time	30	1	5.33333	64.6667	17.6667	10	0.828609	11
12	Marker	2	OK	Reminded Pressing	VB worn all the time	35	4	0.833333	126.833	2	5	0.75958	6
13	Marker	2	not OK	Reminded Pressing	VB Taken off	29	4	107.333	0.166667	10.1667	4	0.801406	5
14	Marker	1	not OK	Reminded Pressing	VB Taken off	15	1	9.16667	12.6667	7.5	5	0.945443	6
17	Marker	1	OK	Reminded Pressing	VB worn all the time	23	1	20	47	29.5	3	0.792324	4
17	Marker	2	OK	Reminded Pressing	VB worn all the time	15	4	15.6667	5	30.8333	4	0.902215	5
19	Marker	1	OK	Reminded Pressing	VB worn all the time	13	1	26	0.166667	3.66667	6	0.921457	7
19	Marker	2	OK	Reminded Pressing	VB worn all the time	30	4	100.333	0.166667	29	5	0.744576	6
21	Marker	1	OK	Reminded Pressing	VB worn all the time	36	1	11.1667	120.833	5.33333	6	0.566999	7
21	Marker	2	OK	Reminded Pressing	VB worn all the time	42	4	0.166667	190	15	1	0.292529	2
22	Marker	1	OK	Reminded Pressing	VB worn all the time	10	1	3.83333	0.166667	16	4	0.951807	5
22	Marker	2	OK	Reminded Pressing	VB worn all the time	4	4	-1.30171e-11	5.83333	0.166667	0	0.985992	1
24	Marker	2	OK	Reminded Pressing	VB worn all the time	10	4	5.66667	4.33333	6.83333	4	0.962868	5
25	Marker	1	not OK	Reminded Pressing	VB Taken off	10	1	0.5	0.166667	21.3333	3	0.945589	4
26	Marker	1	OK	Reminded Pressing	VB worn all the time	29	1	10.5	23.6667	84.1667	1	0.769406	2
26	Marker	2	OK	Reminded Pressing	VB worn all the time	5	4	0.166667	0.166667	10.8333	1	0.978519	2
27	Marker	1	OK	Reminded Pressing	VB worn all the time	6	1	0.833333	0	0.166667	4	0.997754	5
27	Marker	2	OK	Reminded Pressing	VB worn all the time	4	4	0.333333	0.166667	0.166667	2	0.998282	3
51	Marker	1	OK	Reminded Pressing	VB worn all the time	25	1	51.3333	0	35.6667	6	0.820557	7
51	Marker	2	OK	Reminded Pressing	VB worn all the time	19	4	31.1667	15.3333	20.5	5	0.898228	6
53	Marker	1	OK	Reminded Pressing	VB worn all the time	35	1	31.5	6.5	82.5	5	0.678952	6
53	Marker	2	OK	Reminded Pressing	VB worn all the time	15	4	17.6667	1.16667	15.3333	5	0.924963	6
56	Marker	1	OK	Reminded Pressing	VB worn all the time	23	1	0.166667	0.166667	101.5	1	0.831402	2
56	Marker	2	OK	Reminded Pressing	VB worn all the time	8	4	15.1667	5.16667	0.166667	2	0.956056	3
57	Marker	1	not OK	Reminded Pressing	VB Taken off	26	1	50.3333	20.8333	27.5	5	0.78066	6
58	Marker	1	not OK	Reminded Pressing	VB Taken off	38	1	20.5	24.8333	103.333	6	0.709635	7
59	Marker	1	OK	Reminded Pressing	VB worn all the time	22	1	32.3333	37.1667	10.5	6	0.8108	7
59	Marker	2	OK	Reminded Pressing	VB worn all the time	21	4	25.1667	39.5	10.1667	6	0.864391	7
60	Marker	1	OK	Reminded Pressing	VB worn all the time	5	1	-1.98952e-12	0.166667	11.1667	0	0.966958	1
60	Marker	2	OK	Reminded Pressing	VB worn all the time	8	4	2.16667	10.3333	11	1	0.940955	2
1	ACT	1	OK	Reminded Pressing	VB worn all the time	28	1	17	1.16667	4.33333	8	0.942329	9
1	ACT	2	OK	Reminded Pressing	VB worn all the time	24	4	13	0.166667	3.66667	4	0.964424	5
2	ACT	1	OK	Reminded Pressing	VB worn all the time	16	1	8	1.33333	12.3333	4	0.951384	5
2	ACT	2	OK	Reminded Pressing	VB worn all the time	11	4	1	1.33333	3.33333	1	0.97981	2
10	ACT	1	OK	Reminded Pressing	VB worn all the time	26	1	16	0.5	3.33333	9	0.961847	10
10	ACT	2	OK	Reminded Pressing	VB worn all the time	21	4	10	6.83333	3.33333	12	0.957572	13
11	ACT	1	OK	Reminded Pressing	VB Taken off	6	1	4	0.166667	3.66667	3	0.979395	4
11	ACT	2	OK	Reminded Pressing	VB Taken off	3	4	-1.00044e-11	0.166667	4.83333	2	0.980922	3
12	ACT	1	OK	Reminded Pressing	VB worn all the time	30	1	64	23	2.5	31	0.797654	32
12	ACT	2	OK	Reminded Pressing	VB worn all the time	35	4	140	12.8333	4.5	34	0.708282	35
13	ACT	1	OK	Reminded Pressing	VB Taken off	18	1	9	0.166667	3.66667	9	0.920311	10
13	ACT	2	OK	Reminded Pressing	VB Taken off	29	4	16	0.166667	4.33333	8	0.965401	9
14	ACT	1	OK	Reminded Pressing	VB Taken off	15	1	71	2	7.66667	19	0.842529	20
14	ACT	2	OK	Reminded Pressing	VB Taken off	8	4	43	2.66667	3.83333	26	0.920785	27
15	ACT	1	OK	Reminded Pressing	VB Taken off	11	1	18	2.16667	11	13	0.918876	14
17	ACT	1	OK	Reminded Pressing	VB worn all the time	23	1	7	1	9.66667	7	0.96198	8
17	ACT	2	OK	Reminded Pressing	VB worn all the time	15	4	10	2.33333	7.33333	8	0.962658	9
18	ACT	1	OK	Reminded Pressing	VB Taken off	29	1	21	1.16667	8.66667	15	0.942457	16
18	ACT	2	OK	Reminded Pressing	VB Taken off	28	4	22	0.833333	4.83333	12	0.941337	13
19	ACT	1	OK	Reminded Pressing	VB worn all the time	13	1	13	0.333333	2.5	3	0.958315	4
19	ACT	2	OK	Reminded Pressing	VB worn all the time	30	4	13	1.5	14.5	11	0.942801	12
21	ACT	1	OK	Reminded Pressing	VB worn all the time	36	1	100	0.166667	2.66667	19	0.675775	20
21	ACT	2	OK	Reminded Pressing	VB worn all the time	42	4	175	10.1667	1.83333	3	0.355172	4
22	ACT	1	OK	Reminded Pressing	VB worn all the time	10	1	18	1	5	8	0.925301	9
22	ACT	2	OK	Reminded Pressing	VB worn all the time	4	4	22	12	4.33333	9	0.910506	10
23	ACT	1	OK	Reminded Pressing	VB Taken off	7	1	14	7.83333	3.66667	7	0.910053	8
23	ACT	2	OK	Reminded Pressing	VB Taken off	5	4	9	7.16667	5	6	0.895301	7
24	ACT	1	OK	Reminded Pressing	VB worn all the time	0	1	2	0.166667	2.66667	2	0.987369	3
24	ACT	2	OK	Reminded Pressing	VB worn all the time	10	4	19	0.5	3.83333	11	0.948529	12
25	ACT	1	OK	Reminded Pressing	VB Taken off	10	1	6	1.83333	5.5	6	0.967024	7
25	ACT	2	OK	Reminded Pressing	VB Taken off	26	4	11	0.833333	0.166667	6	0.970431	7
26	ACT	1	OK	Reminded Pressing	VB worn all the time	29	1	68	1	3.16667	20	0.851575	21
26	ACT	2	OK	Reminded Pressing	VB worn all the time	5	4	43	14.1667	6.66667	24	0.877204	25
27	ACT	1	OK	Reminded Pressing	VB worn all the time	6	1	6	0.666667	3.66667	6	0.976796	7
27	ACT	2	OK	Reminded Pressing	VB worn all the time	4	4	8	0.166667	2.16667	5	0.973368	6
51	ACT	1	OK	Reminded Pressing	VB worn all the time	25	1	42	2.5	8.33333	18	0.880715	19
51	ACT	2	OK	Reminded Pressing	VB worn all the time	19	4	62	17.5	5.83333	26	0.87038	27
52	ACT	1	OK	Reminded Pressing	VB Taken off	22	1	13	0.833333	3.33333	11	0.96512	12
52	ACT	2	OK	Reminded Pressing	VB Taken off	9	4	10	1	3	6	0.969027	7
53	ACT	1	OK	Reminded Pressing	VB worn all the time	35	1	16	0.5	12.8333	9	0.900533	10
53	ACT	2	OK	Reminded Pressing	VB worn all the time	15	4	26	1.33333	2	18	0.92899	19
54	ACT	1	OK	Reminded Pressing	VB Taken off	31	1	19	0.666667	3.16667	12	0.954847	13
54	ACT	2	OK	Reminded Pressing	VB Taken off	11	4	9	1.5	4	9	0.970438	10
56	ACT	1	OK	Reminded Pressing	VB worn all the time	23	1	23	0.833333	1.16667	15	0.943709	16
56	ACT	2	OK	Reminded Pressing	VB worn all the time	8	4	7	0.166667	2.16667	6	0.979993	7
57	ACT	1	OK	Reminded Pressing	VB Taken off	26	1	43	7	3.83333	25	0.871434	26
57	ACT	2	OK	Reminded Pressing	VB Taken off	3	4	15	4.33333	3.83333	12	0.944994	13
58	ACT	1	OK	Reminded Pressing	VB Taken off	38	1	47	0.833333	5.16667	17	0.896484	18
59	ACT	1	OK	Reminded Pressing	VB worn all the time	22	1	3	1.66667	4.16667	3	0.979109	4
59	ACT	2	OK	Reminded Pressing	VB worn all the time	21	4	9	2	2.83333	8	0.974932	9
60	ACT	1	OK	Reminded Pressing	VB worn all the time	5	1	4	0.5	13.5	5	0.944606	6
60	ACT	2	OK	Reminded Pressing	VB worn all the time	8	4	4	4.5	2.5	4	0.972362	5
1	Marker	1	OK	self initiated pressing	VB worn all the time	17	2	26.5	49.1667	0.166667	5	0.838423	6
1	Marker	2	OK	self initiated pressing	VB worn all the time	25	5	60.1667	3.5	0.166667	11	0.868881	12
2	Marker	1	OK	self initiated pressing	VB worn all the time	10	2	13	0.166667	0.166667	6	0.965899	7
2	Marker	2	OK	self initiated pressing	VB worn all the time	10	5	1.33333	0.166667	0.166667	8	0.996562	9
10	Marker	1	OK	self initiated pressing	VB worn all the time	16	2	21	7.66667	8.66667	8	0.910721	9
10	Marker	2	OK	self initiated pressing	VB worn all the time	46	5	146	0.166667	0.166667	14	0.769372	15
11	Marker	1	OK	self initiated pressing	VB Taken off	8	2	8.16667	7.66667	0.166667	3	0.962689	4
11	Marker	2	not OK	self initiated pressing	VB Taken off	1	5	0.166667	0	0.166667	1	0.9997	2
12	Marker	1	OK	self initiated pressing	VB worn all the time	18	2	27.8333	4.16667	9.66667	8	0.91854	9
12	Marker	2	OK	self initiated pressing	VB worn all the time	8	5	0.5	19.5	0.166667	3	0.947092	4
13	Marker	1	OK	self initiated pressing	VB Taken off	7	2	0.833333	0.166667	0.166667	4	0.997229	5
13	Marker	2	OK	self initiated pressing	VB Taken off	7	5	15.3333	16.3333	0.166667	1	0.91548	2
14	Marker	1	OK	self initiated pressing	VB Taken off	6	2	0.666667	0.166667	0.166667	4	0.998284	5
14	Marker	2	OK	self initiated pressing	VB Taken off	6	5	0.666667	0.166667	0.166667	4	0.998116	5
15	Marker	1	OK	self initiated pressing	VB Taken off	12	2	10.8333	2.83333	0.5	6	0.967345	7
17	Marker	1	OK	self initiated pressing	VB worn all the time	5	2	0.333333	0.166667	6.33333	2	0.985959	3
17	Marker	2	OK	self initiated pressing	VB worn all the time	2	5	-9.6634e-13	0.166667	0.166667	0	0.99895	1
18	Marker	1	OK	self initiated pressing	VB Taken off	19	2	27.5	25	13.5	8	0.851796	9
18	Marker	2	OK	self initiated pressing	VB Taken off	17	5	55.3333	6.83333	0.166667	6	0.875209	7
19	Marker	1	OK	self initiated pressing	VB worn all the time	7	2	6.16667	0.166667	16	1	0.95579	2
19	Marker	2	OK	self initiated pressing	VB worn all the time	7	5	0.333333	0.166667	18.8333	2	0.954114	3
21	Marker	1	OK	self initiated pressing	VB worn all the time	5	2	5.00222e-12	0.166667	14.5	0	0.94282	1
21	Marker	2	OK	self initiated pressing	VB worn all the time	10	5	17.1667	0.166667	0.166667	5	0.962393	6
22	Marker	1	OK	self initiated pressing	VB worn all the time	8	2	0.833333	0.166667	4.33333	4	0.9872	5
22	Marker	2	OK	self initiated pressing	VB worn all the time	7	5	0.5	6.33333	0.333333	3	0.983462	4
23	Marker	1	OK	self initiated pressing	VB Taken off	6	2	0.166667	1.33333	4.33333	1	0.966475	2
23	Marker	2	OK	self initiated pressing	VB Taken off	3	5	4.00746e-12	2.83333	0.166667	0	0.987013	1
24	Marker	1	OK	self initiated pressing	VB worn all the time	13	2	6.5	0.166667	7.33333	8	0.969443	9
24	Marker	2	OK	self initiated pressing	VB worn all the time	7	5	0.5	0.166667	14.3333	3	0.967614	4
25	Marker	1	OK	self initiated pressing	VB Taken off	3	2	0.333333	0	0.166667	1	0.998814	2
25	Marker	2	OK	self initiated pressing	VB Taken off	1	5	-1.98952e-12	0.166667	0.166667	1	0.999489	2
26	Marker	1	OK	self initiated pressing	VB worn all the time	3	2	0.166667	0.166667	0.166667	1	0.998979	2
26	Marker	2	OK	self initiated pressing	VB worn all the time	5	5	0.333333	0.166667	7	2	0.985129	3
27	Marker	1	OK	self initiated pressing	VB worn all the time	6	2	0.666667	0	5	3	0.98728	4
27	Marker	2	OK	self initiated pressing	VB worn all the time	6	5	4	0	0.166667	3	0.990785	4
51	Marker	1	OK	self initiated pressing	VB worn all the time	3	2	0.166667	0.166667	0.166667	1	0.999324	2
51	Marker	2	OK	self initiated pressing	VB worn all the time	9	5	16.1667	0.166667	3.16667	3	0.965302	4
52	Marker	1	OK	self initiated pressing	VB Taken off	7	2	0.166667	0.166667	22.3333	1	0.945989	2
52	Marker	2	OK	self initiated pressing	VB Taken off	5	5	0.166667	0.166667	10	1	0.978701	2
53	Marker	1	OK	self initiated pressing	VB worn all the time	94	2	109.5	3.66667	0.166667	12	0.790511	13
53	Marker	2	OK	self initiated pressing	VB worn all the time	16	5	7	6.5	15	6	0.936737	7
54	Marker	1	OK	self initiated pressing	VB Taken off	10	2	0.833333	19	0.166667	5	0.956881	6
54	Marker	2	OK	self initiated pressing	VB Taken off	7	5	0.833333	0.166667	0.166667	5	0.997613	6
56	Marker	1	OK	self initiated pressing	VB worn all the time	11	2	1.83333	0.166667	30.5	4	0.933719	5
56	Marker	2	OK	self initiated pressing	VB worn all the time	4	5	0.166667	0.166667	4.5	1	0.988134	2
57	Marker	1	OK	self initiated pressing	VB Taken off	10	2	36.1667	0.166667	0.166667	4	0.938101	5
57	Marker	2	OK	self initiated pressing	VB Taken off	7	5	8.66667	0.166667	0.166667	3	0.979722	4
59	Marker	1	OK	self initiated pressing	VB worn all the time	16	2	3.33333	36.8333	0.166667	4	0.898319	5
59	Marker	2	OK	self initiated pressing	VB worn all the time	13	5	4.33333	13.8333	5.5	6	0.951946	7
60	Marker	1	OK	self initiated pressing	VB worn all the time	5	2	0.333333	0.166667	5.83333	2	0.985254	3
60	Marker	2	OK	self initiated pressing	VB worn all the time	4	5	0.333333	0.166667	0.166667	2	0.998483	3
1	ACT	1	OK	self initiated pressing	VB worn all the time	17	2	15	0.833333	3.5	5	0.958807	6
1	ACT	2	OK	self initiated pressing	VB worn all the time	25	5	20	0.166667	3	6	0.952414	7
2	ACT	1	OK	self initiated pressing	VB worn all the time	10	2	8	1	4	3	0.966752	4
2	ACT	2	OK	self initiated pressing	VB worn all the time	10	5	16	1	55.8333	7	0.849777	8
10	ACT	1	OK	self initiated pressing	VB worn all the time	16	2	4	0.666667	2.5	4	0.982862	5
10	ACT	2	OK	self initiated pressing	VB worn all the time	46	5	17	10	4.5	9	0.950355	10
11	ACT	1	OK	self initiated pressing	VB Taken off	8	2	2	0.833333	3	2	0.986397	3
11	ACT	2	OK	self initiated pressing	VB Taken off	1	5	3	0.166667	0.166667	3	0.99399	4
12	ACT	1	OK	self initiated pressing	VB worn all the time	18	2	61	4.83333	3.66667	23	0.856305	24
12	ACT	2	OK	self initiated pressing	VB worn all the time	8	5	37	1	4.16667	17	0.889375	18
13	ACT	1	OK	self initiated pressing	VB Taken off	7	2	11	0.166667	3.33333	4	0.965558	5
13	ACT	2	OK	self initiated pressing	VB Taken off	7	5	12	0.166667	0.166667	5	0.967082	6
14	ACT	1	OK	self initiated pressing	VB Taken off	6	2	26	0.333333	4.33333	16	0.937071	17
14	ACT	2	OK	self initiated pressing	VB Taken off	6	5	28	1	4.83333	20	0.936264	21
15	ACT	1	OK	self initiated pressing	VB Taken off	12	2	25	3.66667	2.16667	14	0.928928	15
17	ACT	1	OK	self initiated pressing	VB worn all the time	5	2	20	2.66667	4	8	0.945205	9
17	ACT	2	OK	self initiated pressing	VB worn all the time	2	5	4	0.166667	4.83333	4	0.933858	5
18	ACT	1	OK	self initiated pressing	VB Taken off	19	2	7	0.333333	2	6	0.972305	7
18	ACT	2	OK	self initiated pressing	VB Taken off	17	5	17	0.166667	1.16667	8	0.963297	9
19	ACT	1	OK	self initiated pressing	VB worn all the time	7	2	9	0.166667	5	3	0.962059	4
19	ACT	2	OK	self initiated pressing	VB worn all the time	7	5	11	1.33333	4	1	0.961234	2
21	ACT	1	OK	self initiated pressing	VB worn all the time	5	2	3	3.16667	0.166667	4	0.932424	5
21	ACT	2	OK	self initiated pressing	VB worn all the time	10	5	23	6.5	64.8333	14	0.694126	15
22	ACT	1	OK	self initiated pressing	VB worn all the time	8	2	30	1.66667	5	13	0.912	14
22	ACT	2	OK	self initiated pressing	VB worn all the time	7	5	20	3.83333	4.5	9	0.934615	10
23	ACT	1	OK	self initiated pressing	VB Taken off	6	2	9	1.83333	7.16667	5	0.896552	6
23	ACT	2	OK	self initiated pressing	VB Taken off	3	5	6	3.66667	5.33333	6	0.935065	7
24	ACT	1	OK	self initiated pressing	VB worn all the time	13	2	13	0.833333	3.33333	11	0.962532	12
24	ACT	2	OK	self initiated pressing	VB worn all the time	7	5	18	0.666667	3.5	12	0.952141	13
25	ACT	1	OK	self initiated pressing	VB Taken off	3	2	13	1	2.66667	11	0.960474	12
25	ACT	2	OK	self initiated pressing	VB Taken off	1	5	9	0.5	1.66667	5	0.965764	6
26	ACT	1	OK	self initiated pressing	VB worn all the time	3	2	28	0.333333	3.16667	21	0.935649	22
26	ACT	2	OK	self initiated pressing	VB worn all the time	5	5	28	1	0.333333	19	0.941837	20
27	ACT	1	OK	self initiated pressing	VB worn all the time	6	2	11	0.666667	2.83333	10	0.967452	11
27	ACT	2	OK	self initiated pressing	VB worn all the time	6	5	18	0.166667	3	9	0.953188	10
51	ACT	1	OK	self initiated pressing	VB worn all the time	3	2	28	2.66667	2.66667	15	0.954914	16
51	ACT	2	OK	self initiated pressing	VB worn all the time	9	5	43	2.66667	4.33333	13	0.911032	14
52	ACT	1	OK	self initiated pressing	VB Taken off	7	2	4	0.166667	2.5	4	0.984114	5
52	ACT	2	OK	self initiated pressing	VB Taken off	5	5	5	2.33333	0.166667	5	0.984541	6
53	ACT	1	OK	self initiated pressing	VB worn all the time	94	2	82	4.33333	0.166667	23	0.840111	24
53	ACT	2	OK	self initiated pressing	VB worn all the time	16	5	11	8.66667	1.83333	7	0.952275	8
54	ACT	1	OK	self initiated pressing	VB Taken off	10	2	5	6.16667	5.66667	5	0.963708	6
54	ACT	2	OK	self initiated pressing	VB Taken off	7	5	14	2.16667	3.5	9	0.959754	10
56	ACT	1	OK	self initiated pressing	VB worn all the time	11	2	11	0.166667	0.5	6	0.976207	7
56	ACT	2	OK	self initiated pressing	VB worn all the time	4	5	16	4	9.33333	9	0.927987	10
57	ACT	1	OK	self initiated pressing	VB Taken off	10	2	62	2.16667	0.5	11	0.890334	12
57	ACT	2	OK	self initiated pressing	VB Taken off	7	5	17	1.33333	3.5	11	0.950807	12
59	ACT	1	OK	self initiated pressing	VB worn all the time	16	2	2	1.33333	2.33333	2	0.985714	3
59	ACT	2	OK	self initiated pressing	VB worn all the time	13	5	11	1.33333	1.16667	7	0.972589	8
60	ACT	1	OK	self initiated pressing	VB worn all the time	5	2	8	0.166667	10.1667	5	0.957315	6
60	ACT	2	OK	self initiated pressing	VB worn all the time	4	5	15	0.166667	2.33333	6	0.960182	7
1	ACT	1	OK	no pressing	VB worn all the time	0	3	16	0.833333	0.166667	7	0.964803	8
1	ACT	2	OK	no pressing	VB worn all the time	1	6	17	0.5	0.166667	4	0.963245	5
2	ACT	1	OK	no pressing	VB worn all the time	0	3	4	0.166667	0.5	3	0.988034	4
2	ACT	2	OK	no pressing	VB worn all the time	0	6	19	0.166667	1	11	0.951654	12
10	ACT	1	OK	no pressing	VB worn all the time	2	3	2	0.166667	0.166667	2	0.995261	3
10	ACT	2	OK	no pressing	VB worn all the time	2	6	3	1.16667	1.66667	3	0.987919	4
11	ACT	1	OK	no pressing	VB Taken off	0	3	-8.01492e-12	0.166667	0.166667	1	0.999104	2
11	ACT	2	OK	no pressing	VB Taken off	0	6	8	2.5	0.166667	1	0.974803	2
12	ACT	1	OK	no pressing	VB worn all the time	0	3	139	0.166667	10.6667	27	0.690853	28
12	ACT	2	OK	no pressing	VB worn all the time	0	6	54	1	3.16667	31	0.872767	32
13	ACT	1	OK	no pressing	VB Taken off	2	3	2	1.16667	4.16667	2	0.983193	3
13	ACT	2	OK	no pressing	VB Taken off	0	6	15	0.166667	0.166667	5	0.961393	6
14	ACT	1	OK	no pressing	VB Taken off	1	3	23	0.833333	3.33333	16	0.933164	17
14	ACT	2	OK	no pressing	VB Taken off	0	6	33	0.166667	4.83333	9	0.906994	10
17	ACT	1	OK	no pressing	VB worn all the time	2	3	7	2	5.33333	4	0.967375	5
17	ACT	2	OK	no pressing	VB worn all the time	0	6	2	0.166667	1.66667	2	0.950295	3
18	ACT	1	OK	no pressing	VB Taken off	0	3	11	0.833333	2.83333	10	0.973794	11
18	ACT	2	OK	no pressing	VB Taken off	0	6	27	0.166667	0.166667	10	0.939169	11
19	ACT	1	OK	no pressing	VB worn all the time	0	3	3	0.5	0.166667	4	0.986656	5
19	ACT	2	OK	no pressing	VB worn all the time	0	6	4	0.666667	2.66667	4	0.98368	5
21	ACT	1	OK	no pressing	VB worn all the time	0	3	31	1.5	0.666667	15	0.934861	16
21	ACT	2	OK	no pressing	VB worn all the time	0	6	59	1	2.16667	10	0.839605	11
22	ACT	1	OK	no pressing	VB worn all the time	0	3	28	0.166667	3.33333	12	0.915644	13
22	ACT	2	OK	no pressing	VB worn all the time	0	6	28	0.166667	3.83333	10	0.940576	11
23	ACT	1	OK	no pressing	VB Taken off	0	3	3	0.166667	1.33333	3	0.972079	4
23	ACT	2	OK	no pressing	VB Taken off	0	6	23	4.33333	1.5	11	0.878767	12
24	ACT	1	OK	no pressing	VB worn all the time	0	3	5	0.5	1.83333	7	0.969131	8
24	ACT	2	OK	no pressing	VB worn all the time	0	6	7	1.5	2.83333	2	0.978385	3
25	ACT	1	OK	no pressing	VB Taken off	0	3	14	1.83333	1.5	10	0.967378	11
25	ACT	2	OK	no pressing	VB Taken off	0	6	-7.95808e-12	0.333333	0.166667	1	0.998683	2
26	ACT	1	OK	no pressing	VB worn all the time	0	3	27	0.833333	0.5	13	0.943709	14
26	ACT	2	OK	no pressing	VB worn all the time	0	6	44	0.5	2.5	16	0.912313	17
27	ACT	1	OK	no pressing	VB worn all the time	0	3	5	0.666667	2.33333	5	0.981693	6
27	ACT	2	OK	no pressing	VB worn all the time	0	6	13	0.166667	2	12	0.968182	13
51	ACT	1	OK	no pressing	VB worn all the time	0	3	37	6.83333	2.33333	19	0.912591	20
51	ACT	2	OK	no pressing	VB worn all the time	0	6	19	0.833333	1.83333	12	0.952864	13
52	ACT	1	OK	no pressing	VB Taken off	0	3	9	1.33333	1.5	7	0.97003	8
52	ACT	2	OK	no pressing	VB Taken off	0	6	11	0.166667	1.83333	5	0.964944	6
53	ACT	1	OK	no pressing	VB worn all the time	3	3	44	2.16667	4.83333	14	0.89881	15
53	ACT	2	OK	no pressing	VB worn all the time	2	6	43	2.66667	4.33333	24	0.758308	25
54	ACT	1	OK	no pressing	VB Taken off	0	3	8	1.66667	0.5	7	0.978649	8
54	ACT	2	OK	no pressing	VB Taken off	1	6	4	0.333333	2.5	4	0.985906	5
56	ACT	1	OK	no pressing	VB worn all the time	2	3	24	7.66667	2.16667	8	0.947694	9
56	ACT	2	OK	no pressing	VB worn all the time	0	6	4	0.833333	0.166667	4	0.976208	5
57	ACT	1	OK	no pressing	VB Taken off	2	3	22	0.166667	4.16667	11	0.943892	12
59	ACT	1	OK	no pressing	VB worn all the time	0	3	4	2	2.33333	2	0.978317	3
59	ACT	2	OK	no pressing	VB worn all the time	0	6	4	1.5	3	4	0.971619	5
60	ACT	1	OK	no pressing	VB worn all the time	0	3	21	0.166667	0.166667	6	0.962485	7
60	ACT	2	OK	no pressing	VB worn all the time	0	6	9	4.66667	0.166667	4	0.95302	5

## Sheet: Sleep_logs
Code	Night	Repetition	Condition	D_depth	D_continued_pressing	D#_pressed_when_awoken	D_pressed_when_awoken	D#_pushing_harder_fall_asleep	D_pushing_harder_fall_asleep	D_VBand_worn	D_naps	D_sleeping_pill	D#_CPAP	D_SOL	D_no_of_awakenings	D_WASO	D_get_ups	D_quality	D_length	D_Vibrations_harder_to_sleep	D_vibrations_wakeup	D_pressed_when_to_bed	D_pressed_vibration	D_not_sure_vibration
1	1	1	Reminded pressing	Good	NaN	99	NaN	no	NaN	All	0	no	no	11-59 min	3	11-59 min	2-4	Good	Good	no	no	yes	always	‎often
1	2	1	self initiated pressing	Good	Always	NaN	always	NaN	no	NaN	1-2	no	no	0-10min	3	11-59 min	2-4	Medium	Good	NaN	NaN	yes	NaN	NaN
1	3	1	no pressing	Good	NaN	NaN	NaN	NaN	NaN	NaN	0	no	no	0-10min	3	11-59 min	2-4	Good	Good	NaN	NaN	NaN	NaN	NaN
1	4	2	Reminded pressing	Good	NaN	99	NaN	99	NaN	All	0	no	no	0-10min	3	11-59 min	2-4	Good	Good	no	no	yes	always	seldom
1	5	2	self initiated pressing	Good	Usually	NaN	always	NaN	no	NaN	0	no	no	0-10min	3	11-59 min	2-4	Good	Good	NaN	NaN	yes	NaN	NaN
1	6	2	no pressing	Good	NaN	NaN	NaN	NaN	NaN	NaN	0	no	no	0-10min	>3	11-59 min	2-4	Good	Good	NaN	NaN	NaN	NaN	NaN
2	1	1	Reminded pressing	Good	NaN	seldom	NaN	no	NaN	All	0	no	no	0-10min	2	1-10 min	1	Excellent	Good	no	no	yes	always	seldom
2	2	1	self initiated pressing	Good	Always	NaN	always	NaN	no	NaN	0	no	no	0-10min	2	1-10 min	1	Good	A little too short	NaN	NaN	yes	NaN	NaN
2	3	1	no pressing	Good	NaN	NaN	NaN	NaN	NaN	NaN	0	no	no	0-10min	1	1-10 min	0	Good	A little too short	NaN	NaN	NaN	NaN	NaN
2	4	2	Reminded pressing	Good	NaN	99	NaN	no	NaN	All	0	no	no	0-10min	0	0 min	0	Good	Too short	no	no	yes	always	seldom
2	5	2	self initiated pressing	Good	Usually	NaN	always	NaN	no	NaN	0	no	no	0-10min	2	1-10 min	1	Excellent	A little too short	NaN	NaN	yes	NaN	NaN
2	6	2	no pressing	Good	NaN	NaN	NaN	NaN	NaN	NaN	0	no	no	0-10min	1	1-10 min	1	Excellent	Good	NaN	NaN	NaN	NaN	NaN
10	1	1	Reminded pressing	Too light	NaN	99	NaN	much	NaN	All	0	no	no	0-10min	>3	11-59 min	1	Poor	Too short	no	no	yes	seldom	seldom
10	2	1	self initiated pressing	A little too light	99	NaN	usually	NaN	no	NaN	0	no	no	0-10min	>3	1-2 hours	0	Medium	A little too short	NaN	NaN	yes	NaN	NaN
10	3	1	no pressing	Good	NaN	NaN	NaN	NaN	NaN	NaN	0	no	no	99	2	1-10 min	0	Good	Good	NaN	NaN	NaN	NaN	NaN
10	4	2	Reminded pressing	Good	NaN	seldom	NaN	no	NaN	All	0	no	no	0-10min	>3	11-59 min	0	Good	Good	no	no	yes	always	seldom
10	5	2	self initiated pressing	A little too light	99	NaN	99	NaN	somewhat	NaN	0	no	no	11-59 min	>3	>2 hours	1	Poor	Good	NaN	NaN	yes	NaN	NaN
10	6	2	no pressing	Good	NaN	NaN	NaN	NaN	NaN	NaN	0	no	no	0-10min	2	1-10 min	0	Good	A little too short	NaN	NaN	NaN	NaN	NaN
11	1	1	Reminded pressing	Good	NaN	99	NaN	no	NaN	Sometimes	0	no	yes	0-10min	3	1-10 min	0	Good	Good	no	sometimes	yes	usually	seldom
11	2	1	self initiated pressing	Good	Always	NaN	always	NaN	no	NaN	99	no	yes	0-10min	2	1-10 min	0	Good	Good	NaN	NaN	yes	NaN	NaN
11	3	1	no pressing	Good	NaN	NaN	NaN	NaN	NaN	NaN	0	no	yes	0-10min	2	11-59 min	1	Medium	Good	NaN	NaN	NaN	NaN	NaN
11	4	2	Reminded pressing	Good	NaN	99	NaN	no	NaN	None‎	1-2	no	yes	0-10min	2	1-10 min	0	Medium	Good	99	99	yes	seldom	99
11	5	2	self initiated pressing	A little too light	Seldom	NaN	seldom	NaN	no	NaN	0	no	yes	0-10min	>3	11-59 min	0	Medium	Too long	NaN	NaN	no	NaN	NaN
11	6	2	no pressing	Good	NaN	NaN	NaN	NaN	NaN	NaN	0	no	yes	0-10min	3	1-10 min	0	Good	A little too short	NaN	NaN	NaN	NaN	NaN
12	1	1	Reminded pressing	Good	NaN	always	NaN	no	NaN	All	0	no	no	0-10min	2	1-10 min	0	Good	A little too short	no	no	yes	always	‎often
12	2	1	self initiated pressing	Good	Usually	NaN	usually	NaN	somewhat	NaN	0	no	no	0-10min	1	11-59 min	1	Good	A little too short	NaN	NaN	yes	NaN	NaN
12	3	1	no pressing	Good	NaN	NaN	NaN	NaN	NaN	NaN	0	no	no	0-10min	2	1-2 hours	1	Medium	Too short	NaN	NaN	NaN	NaN	NaN
12	4	2	Reminded pressing	Good	NaN	usually	NaN	somewhat	NaN	All	0	no	no	0-10min	2	1-2 hours	0	Medium	Too short	no	no	yes	usually	seldom
12	5	2	self initiated pressing	Good	Usually	NaN	always	NaN	somewhat	NaN	0	no	no	0-10min	1	11-59 min	0	Good	Good	NaN	NaN	yes	NaN	NaN
12	6	2	no pressing	Good	NaN	NaN	NaN	NaN	NaN	NaN	0	no	no	0-10min	1	1-10 min	0	Excellent	Good	NaN	NaN	NaN	NaN	NaN
13	1	1	Reminded pressing	Good	NaN	seldom	NaN	no	NaN	Sometimes	0	no	no	0-10min	>3	1-10 min	1	Good	Good	no	no	no	usually	seldom
13	2	1	self initiated pressing	Good	Usually	NaN	usually	NaN	somewhat	NaN	0	no	no	0-10min	2	1-10 min	1	Medium	Good	NaN	NaN	yes	NaN	NaN
13	3	1	no pressing	Good	NaN	NaN	NaN	NaN	NaN	NaN	99	no	no	0-10min	2	99	1	Good	Good	NaN	NaN	NaN	NaN	NaN
13	4	2	Reminded pressing	A little too light	NaN	usually	NaN	somewhat	NaN	All	0	no	no	0-10min	1	1-2 hours	1	Poor	A little too short	somewhat	sometimes	yes	usually	seldom
13	5	2	self initiated pressing	Good	Usually	NaN	usually	NaN	no	NaN	0	no	no	0-10min	1	11-59 min	1	Medium	A little too short	NaN	NaN	99	NaN	NaN
13	6	2	no pressing	Good	NaN	NaN	NaN	NaN	NaN	NaN	0	no	no	0-10min	1	1-10 min	1	Good	A little too short	NaN	NaN	NaN	NaN	NaN
14	1	1	Reminded pressing	A little too light	NaN	usually	NaN	somewhat	NaN	All	0	no	no	11-59 min	3	11-59 min	2-4	Medium	A little too short	no	sometimes	yes	usually	seldom
14	2	1	self initiated pressing	Good	Seldom	NaN	usually	NaN	somewhat	NaN	0	no	no	11-59 min	2	1-10 min	1	Good	Good	NaN	NaN	yes	NaN	NaN
14	3	1	no pressing	Good	NaN	NaN	NaN	NaN	NaN	NaN	0	no	no	0-10min	1	1-10 min	1	Medium	Too short	NaN	NaN	NaN	NaN	NaN
14	4	2	Reminded pressing	Too light	NaN	usually	NaN	somewhat	NaN	None‎	1-2	no	no	11-59 min	>3	11-59 min	2-4	Poor	Too short	99	99	yes	99	99
14	5	2	self initiated pressing	A little too light	Usually	NaN	usually	NaN	no	NaN	0	no	no	11-59 min	3	11-59 min	1	Medium	A little too short	NaN	NaN	yes	NaN	NaN
14	6	2	no pressing	A little too light	NaN	NaN	NaN	NaN	NaN	NaN	0	no	no	11-59 min	2	11-59 min	1	Medium	Good	NaN	NaN	NaN	NaN	NaN
15	1	1	Reminded pressing	Good	NaN	usually	NaN	somewhat	NaN	Sometimes	0	no	no	11-59 min	>3	1-10 min	0	Poor	A little too short	much‎	often	yes	always	seldom
15	2	1	self initiated pressing	Good	Always	NaN	always	NaN	no	NaN	0	no	no	11-59 min	1	11-59 min	0	Good	A little too short	NaN	NaN	yes	NaN	NaN
15	3	1	no pressing	Good	NaN	NaN	NaN	NaN	NaN	NaN	0	no	no	11-59 min	0	0 min	0	Good	Good	NaN	NaN	NaN	NaN	NaN
15	4	2	Reminded pressing	Good	NaN	always	NaN	somewhat	NaN	Sometimes	0	no	no	11-59 min	0	0 min	0	Medium	A little too short	much‎	often	yes	always	seldom
15	5	2	self initiated pressing	Good	Usually	NaN	usually	NaN	no	NaN	0	no	no	11-59 min	0	0 min	0	Medium	A little too short	NaN	NaN	yes	NaN	NaN
15	6	2	no pressing	Good	NaN	NaN	NaN	NaN	NaN	NaN	0	no	no	11-59 min	0	0 min	0	Good	A little too short	NaN	NaN	NaN	NaN	NaN
16	1	1	Reminded pressing	Too light	NaN	usually	NaN	somewhat	NaN	All	0	no	no	11-59 min	>3	1-10 min	1	Poor	Too short	99	99	yes	always	seldom
16	2	1	self initiated pressing	A little too light	Seldom	NaN	99	NaN	no	NaN	0	no	no	0-10min	99	1-10 min	1	Medium	Too short	NaN	NaN	99	NaN	NaN
16	3	1	no pressing	A little too light	NaN	NaN	NaN	NaN	NaN	NaN	99	no	no	11-59 min	3	11-59 min	2-4	Medium	Too short	NaN	NaN	NaN	NaN	NaN
16	4	2	Reminded pressing	A little too light	NaN	usually	NaN	no	NaN	All	0	no	no	0-10min	1	11-59 min	2-4	Medium	A little too short	no	sometimes	yes	always	seldom
16	5	2	self initiated pressing	A little too light	Usually	NaN	usually	NaN	no	NaN	0	no	no	11-59 min	1	11-59 min	1	Medium	A little too short	NaN	NaN	99	NaN	NaN
16	6	2	no pressing	A little too light	NaN	NaN	NaN	NaN	NaN	NaN	0	no	no	11-59 min	1	11-59 min	1	Medium	A little too short	NaN	NaN	NaN	NaN	NaN
17	1	1	Reminded pressing	Good	NaN	always	NaN	somewhat	NaN	All	0	no	no	11-59 min	1	11-59 min	0	Good	Good	somewhat	sometimes	yes	always	seldom
17	2	1	self initiated pressing	A little too light	Always	NaN	always	NaN	somewhat	NaN	0	no	no	11-59 min	3	11-59 min	1	Medium	Good	NaN	NaN	yes	NaN	NaN
17	3	1	no pressing	Good	NaN	NaN	NaN	NaN	NaN	NaN	0	no	no	11-59 min	0	11-59 min	0	Medium	Good	NaN	NaN	NaN	NaN	NaN
17	4	2	Reminded pressing	A little too light	NaN	always	NaN	somewhat	NaN	All	0	no	no	11-59 min	0	11-59 min	0	Medium	Good	somewhat	sometimes	yes	always	seldom
17	5	2	self initiated pressing	Good	Usually	NaN	usually	NaN	no	NaN	0	no	no	0-10min	0	1-10 min	0	Good	Good	NaN	NaN	no	NaN	NaN
17	6	2	no pressing	Good	NaN	NaN	NaN	NaN	NaN	NaN	0	no	no	0-10min	0	1-10 min	0	Good	A little too short	NaN	NaN	NaN	NaN	NaN
18	1	1	Reminded pressing	Good	NaN	always	NaN	somewhat	NaN	Sometimes	0	yes	no	>59min	2	11-59 min	1	Medium	Good	much‎	often	yes	always	seldom
18	2	1	self initiated pressing	Good	Always	NaN	always	NaN	no	NaN	0	yes	no	0-10min	2	11-59 min	0	Good	A little too short	NaN	NaN	yes	NaN	NaN
18	3	1	no pressing	Good	NaN	NaN	NaN	NaN	NaN	NaN	0	yes	no	0-10min	1	1-10 min	0	Excellent	Good	NaN	NaN	NaN	NaN	NaN
18	4	2	Reminded pressing	A little too light	NaN	always	NaN	no	NaN	Sometimes	0	yes	no	11-59 min	3	11-59 min	1	Good	A little too short	much‎	sometimes	yes	always	seldom
18	5	2	self initiated pressing	Good	Always	NaN	always	NaN	no	NaN	0	yes	no	0-10min	1	>2 hours	1	Medium	Good	NaN	NaN	yes	NaN	NaN
18	6	2	no pressing	Good	NaN	NaN	NaN	NaN	NaN	NaN	0	yes	no	>59min	1	1-10 min	2-4	Poor	Too short	NaN	NaN	NaN	NaN	NaN
19	1	1	Reminded pressing	A little too light	NaN	always	NaN	somewhat	NaN	All	0	no	no	0-10min	>3	1-10 min	1	Poor	Too short	somewhat	sometimes	yes	always	seldom
19	2	1	self initiated pressing	A little too light	Always	NaN	always	NaN	somewhat	NaN	0	no	no	0-10min	3	1-10 min	1	Medium	A little too short	NaN	NaN	yes	NaN	NaN
19	3	1	no pressing	Good	NaN	NaN	NaN	NaN	NaN	NaN	0	no	no	0-10min	0	11-59 min	0	Good	Good	NaN	NaN	NaN	NaN	NaN
19	4	2	Reminded pressing	Too light	NaN	usually	NaN	much	NaN	All	0	no	no	0-10min	>3	1-10 min	0	Poor	Too short	much‎	sometimes	yes	usually	seldom
19	5	2	self initiated pressing	A little too light	Always	NaN	always	NaN	somewhat	NaN	0	no	no	>59min	1	11-59 min	1	Medium	Too short	NaN	NaN	yes	NaN	NaN
19	6	2	no pressing	Good	NaN	NaN	NaN	NaN	NaN	NaN	0	no	no	0-10min	0	0 min	0	Good	A little too short	NaN	NaN	NaN	NaN	NaN
20	1	1	Reminded pressing	Too light	NaN	always	NaN	much	NaN	Sometimes	99	no	no	>59min	>3	>2 hours	2-4	Poor	Too short	much‎	often	yes	always	seldom
20	2	1	self initiated pressing	Too light	Always	NaN	always	NaN	somewhat	NaN	0	no	no	>59min	>3	>2 hours	2-4	Medium	A little too short	NaN	NaN	yes	NaN	NaN
20	3	1	no pressing	Good	NaN	NaN	NaN	NaN	NaN	NaN	0	yes	no	11-59 min	99	1-10 min	11	Good	Good	NaN	NaN	NaN	NaN	NaN
20	4	2	Reminded pressing	Too light	NaN	usually	NaN	much	NaN	Sometimes	0	no	no	>59min	>3	1-2 hours	2-4	Medium	A little too short	much‎	often	yes	always	seldom
20	5	2	self initiated pressing	Good	Seldom	NaN	seldom	NaN	no	NaN	0	yes	no	11-59 min	1	0 min	1	Excellent	Good	NaN	NaN	99	NaN	NaN
20	6	2	no pressing	Good	NaN	NaN	NaN	NaN	NaN	NaN	0	yes	no	11-59 min	2	11-59 min	2-4	Good	Good	NaN	NaN	NaN	NaN	NaN
21	1	1	Reminded pressing	A little too light	NaN	usually	NaN	somewhat	NaN	All	1-2	no	no	>59min	2	1-2 hours	2-4	Medium	Too long	no	no	yes	always	seldom
21	2	1	self initiated pressing	Good	Seldom	NaN	seldom	NaN	no	NaN	0	no	no	>59min	1	1-10 min	1	Good	Too long	NaN	NaN	yes	NaN	NaN
21	3	1	no pressing	Good	NaN	NaN	NaN	NaN	NaN	NaN	0	no	no	>59min	1	11-59 min	0	Good	Too long	NaN	NaN	NaN	NaN	NaN
21	4	2	Reminded pressing	Good	NaN	usually	NaN	somewhat	NaN	All	1-2	no	no	>59min	1	1-2 hours	1	Medium	A little too short	no	no	yes	always	seldom
21	5	2	self initiated pressing	Good	Usually	NaN	always	NaN	no	NaN	1-2	no	no	>59min	0	0 min	0	Good	Too short	NaN	NaN	yes	NaN	NaN
21	6	2	no pressing	Good	NaN	NaN	NaN	NaN	NaN	NaN	1-2	no	no	11-59 min	0	0 min	0	Good	A little too short	NaN	NaN	NaN	NaN	NaN
22	1	1	Reminded pressing	Good	NaN	usually	NaN	no	NaN	All	0	no	no	11-59 min	1	1-10 min	0	Medium	Good	somewhat	sometimes	yes	always	seldom
22	2	1	self initiated pressing	Good	Usually	NaN	usually	NaN	somewhat	NaN	0	no	no	11-59 min	1	1-10 min	0	Medium	Good	NaN	NaN	yes	NaN	NaN
22	3	1	no pressing	Good	NaN	NaN	NaN	NaN	NaN	NaN	0	no	no	0-10min	1	1-10 min	0	Good	Good	NaN	NaN	NaN	NaN	NaN
22	4	2	Reminded pressing	Good	NaN	seldom	NaN	no	NaN	All	0	no	no	0-10min	0	99	0	Excellent	Good	no	no	yes	always	seldom
22	5	2	self initiated pressing	Good	Usually	NaN	usually	NaN	somewhat	NaN	0	no	no	0-10min	1	1-10 min	0	Good	Good	NaN	NaN	yes	NaN	NaN
22	6	2	no pressing	Good	NaN	NaN	NaN	NaN	NaN	NaN	0	no	no	0-10min	0	99	0	Excellent	Good	NaN	NaN	NaN	NaN	NaN
23	1	1	Reminded pressing	Good	NaN	99	NaN	no	NaN	None‎	0	no	no	0-10min	0	0 min	0	Medium	Too short	no	no	yes	99	99
23	2	1	self initiated pressing	Good	99	NaN	99	NaN	99	NaN	1-2	no	no	0-10min	0	0 min	0	Good	Too short	NaN	NaN	yes	NaN	NaN
23	3	1	no pressing	Good	NaN	NaN	NaN	NaN	NaN	NaN	1-2	no	no	0-10min	0	0 min	0	Medium	Too short	NaN	NaN	NaN	NaN	NaN
23	4	2	Reminded pressing	Good	NaN	99	NaN	99	NaN	None‎	0	no	no	0-10min	0	0 min	0	Good	Too short	no	no	yes	99	99
23	5	2	self initiated pressing	Good	99	NaN	99	NaN	99	NaN	0	no	no	0-10min	0	0 min	0	Good	A little too short	NaN	NaN	yes	NaN	NaN
23	6	2	no pressing	Good	NaN	NaN	NaN	NaN	NaN	NaN	0	no	no	0-10min	0	0 min	0	Good	A little too short	NaN	NaN	NaN	NaN	NaN
24	1	1	Reminded pressing	Good	NaN	usually	NaN	somewhat	NaN	All	0	no	no	11-59 min	0	0 min	0	Good	Too short	somewhat	no	no	always	seldom
24	2	1	self initiated pressing	Good	Always	NaN	always	NaN	no	NaN	0	no	no	0-10min	3	1-10 min	0	Good	Good	NaN	NaN	yes	NaN	NaN
24	3	1	no pressing	Good	NaN	NaN	NaN	NaN	NaN	NaN	0	no	no	0-10min	2	1-10 min	0	Excellent	Good	NaN	NaN	NaN	NaN	NaN
24	4	2	Reminded pressing	A little too light	NaN	usually	NaN	somewhat	NaN	All	0	no	no	0-10min	2	11-59 min	1	Medium	A little too short	somewhat	no	yes	always	seldom
24	5	2	self initiated pressing	Good	Usually	NaN	always	NaN	somewhat	NaN	0	no	no	0-10min	1	1-10 min	1	Poor	A little too short	NaN	NaN	yes	NaN	NaN
24	6	2	no pressing	Good	NaN	NaN	NaN	NaN	NaN	NaN	0	no	no	0-10min	0	0 min	0	Good	Too long	NaN	NaN	NaN	NaN	NaN
25	1	1	Reminded pressing	Too light	NaN	always	NaN	no	NaN	All	0	no	no	0-10min	0	11-59 min	0	Medium	A little too short	no	no	yes	always	‎often
25	2	1	self initiated pressing	A little too light	Always	NaN	seldom	NaN	no	NaN	0	no	no	11-59 min	0	0 min	0	Medium	Good	NaN	NaN	yes	NaN	NaN
25	3	1	no pressing	Too light	NaN	NaN	NaN	NaN	NaN	NaN	0	no	no	11-59 min	0	11-59 min	0	Medium	Good	NaN	NaN	NaN	NaN	NaN
25	4	2	Reminded pressing	Good	NaN	seldom	NaN	no	NaN	Sometimes	1-2	no	no	11-59 min	1	11-59 min	0	Medium	Good	no	no	yes	always	seldom
25	5	2	self initiated pressing	Good	Seldom	NaN	seldom	NaN	no	NaN	1-2	no	no	0-10min	1	1-10 min	0	Good	Good	NaN	NaN	no	NaN	NaN
25	6	2	no pressing	Good	NaN	NaN	NaN	NaN	NaN	NaN	0	no	no	0-10min	0	1-10 min	0	Good	Good	NaN	NaN	NaN	NaN	NaN
26	1	1	Reminded pressing	A little too light	NaN	seldom	NaN	much	NaN	All	0	no	no	11-59 min	1	11-59 min	0	Medium	Too short	much‎	no	yes	always	seldom
26	2	1	self initiated pressing	A little too light	99	NaN	99	NaN	no	NaN	0	no	no	0-10min	0	0 min	0	Medium	Too short	NaN	NaN	yes	NaN	NaN
26	3	1	no pressing	Good	NaN	NaN	NaN	NaN	NaN	NaN	1-2	no	no	11-59 min	1	1-10 min	1	Good	A little too short	NaN	NaN	NaN	NaN	NaN
26	4	2	Reminded pressing	Good	NaN	always	NaN	no	NaN	All	1-2	no	no	0-10min	0	0 min	0	Good	A little too short	no	no	yes	always	seldom
26	5	2	self initiated pressing	Good	99	NaN	99	NaN	no	NaN	1-2	no	no	0-10min	0	0 min	0	Excellent	Good	NaN	NaN	yes	NaN	NaN
26	6	2	no pressing	Good	NaN	NaN	NaN	NaN	NaN	NaN	0	no	no	11-59 min	1	11-59 min	1	Medium	A little too short	NaN	NaN	NaN	NaN	NaN
27	1	1	Reminded pressing	Good	NaN	always	NaN	no	NaN	All	0	no	no	11-59 min	1	1-10 min	0	Good	Good	no	no	yes	usually	‎often
27	2	1	self initiated pressing	Good	Always	NaN	seldom	NaN	no	NaN	0	no	no	11-59 min	1	1-10 min	0	Good	Good	NaN	NaN	yes	NaN	NaN
27	3	1	no pressing	Good	NaN	NaN	NaN	NaN	NaN	NaN	0	no	no	11-59 min	0	0 min	0	Good	Good	NaN	NaN	NaN	NaN	NaN
27	4	2	Reminded pressing	Good	NaN	always	NaN	no	NaN	All	0	no	no	0-10min	0	0 min	0	Good	Good	no	no	yes	usually	‎often
27	5	2	self initiated pressing	A little too light	Usually	NaN	usually	NaN	no	NaN	0	no	no	0-10min	1	1-10 min	0	Medium	Good	NaN	NaN	yes	NaN	NaN
27	6	2	no pressing	Good	NaN	NaN	NaN	NaN	NaN	NaN	0	no	no	11-59 min	0	0 min	0	Good	Good	NaN	NaN	NaN	NaN	NaN
51	1	1	Reminded pressing	A little too light	NaN	NaN	NaN	NaN	NaN	All	1-2	no	NaN	11-59 min	2	1-10 min	1	Medium	Good	much‎	sometimes	yes	always	seldom
51	2	1	self initiated pressing	A little too light	Always	NaN	usually	NaN	no	NaN	0	no	NaN	11-59 min	3	1-10 min	0	Good	Good	NaN	NaN	yes	NaN	NaN
51	3	1	no pressing	Good	NaN	NaN	NaN	NaN	NaN	NaN	0	no	NaN	0-10min	3	1-10 min	0	Good	Good	NaN	NaN	NaN	NaN	NaN
51	4	2	Reminded pressing	Good	NaN	NaN	NaN	NaN	NaN	All	0	no	NaN	0-10min	2	1-10 min	1	Good	Good	no	no	yes	always	seldom
51	5	2	self initiated pressing	Good	Usually	NaN	usually	NaN	somewhat	NaN	0	no	NaN	11-59 min	3	11-59 min	0	Medium	A little too short	NaN	NaN	yes	NaN	NaN
51	6	2	no pressing	Good	NaN	NaN	NaN	NaN	NaN	NaN	1-2	no	NaN	11-59 min	0	0 min	0	Good	A little too short	NaN	NaN	NaN	NaN	NaN
52	1	1	Reminded pressing	Too light	NaN	NaN	NaN	NaN	NaN	Sometimes	0	no	NaN	11-59 min	2	11-59 min	0	Poor	Good	somewhat	sometimes	yes	always	seldom
52	2	1	self initiated pressing	A little too light	Always	NaN	usually	NaN	no	NaN	1-2	no	NaN	11-59 min	1	1-10 min	0	Good	Good	NaN	NaN	yes	NaN	NaN
52	3	1	no pressing	Good	NaN	NaN	NaN	NaN	NaN	NaN	1-2	no	NaN	0-10min	2	1-10 min	0	Good	Good	NaN	NaN	NaN	NaN	NaN
52	4	2	Reminded pressing	A little too light	NaN	NaN	NaN	NaN	NaN	Sometimes	1-2	no	NaN	0-10min	1	11-59 min	0	Medium	Good	somewhat	often	yes	usually	seldom
52	5	2	self initiated pressing	Good	Usually	NaN	usually	NaN	somewhat	NaN	1-2	no	NaN	11-59 min	1	1-10 min	0	Good	Good	NaN	NaN	yes	NaN	NaN
52	6	2	no pressing	A little too light	NaN	NaN	NaN	NaN	NaN	NaN	1-2	no	NaN	>59min	2	1-10 min	1	Medium	A little too short	NaN	NaN	NaN	NaN	NaN
53	1	1	Reminded pressing	Good	NaN	NaN	NaN	NaN	NaN	All	0	no	NaN	>59min	2	0 min	1	Good	Too short	no	no	yes	seldom	seldom
53	2	1	self initiated pressing	A little too light	Always	NaN	99	NaN	no	NaN	1-2	no	NaN	0-10min	2	>2 hours	2-4	Good	A little too short	NaN	NaN	99	NaN	NaN
53	3	1	no pressing	Good	NaN	NaN	NaN	NaN	NaN	NaN	0	no	NaN	0-10min	1	11-59 min	1	Good	Good	NaN	NaN	NaN	NaN	NaN
53	4	2	Reminded pressing	Good	NaN	NaN	NaN	NaN	NaN	All	0	no	NaN	0-10min	1	11-59 min	1	Excellent	Good	no	no	yes	always	seldom
53	5	2	self initiated pressing	Good	99	NaN	99	NaN	99	NaN	0	no	NaN	11-59 min	1	1-10 min	1	Medium	A little too short	NaN	NaN	99	NaN	NaN
53	6	2	no pressing	A little too light	NaN	NaN	NaN	NaN	NaN	NaN	1-2	no	NaN	11-59 min	2	11-59 min	2-4	Medium	A little too short	NaN	NaN	NaN	NaN	NaN
54	1	1	Reminded pressing	A little too light	NaN	NaN	NaN	NaN	NaN	Sometimes	0	no	NaN	11-59 min	>3	1-2 hours	1	Poor	A little too short	much‎	often	yes	usually	seldom
54	2	1	self initiated pressing	Good	Usually	NaN	always	NaN	no	NaN	0	no	NaN	11-59 min	2	11-59 min	0	Good	A little too short	NaN	NaN	yes	NaN	NaN
54	3	1	no pressing	Good	NaN	NaN	NaN	NaN	NaN	NaN	1-2	no	NaN	0-10min	1	1-10 min	0	Good	Good	NaN	NaN	NaN	NaN	NaN
54	4	2	Reminded pressing	Good	NaN	NaN	NaN	NaN	NaN	Sometimes	1-2	no	NaN	11-59 min	3	11-59 min	0	Medium	A little too short	much‎	often	yes	always	seldom
54	5	2	self initiated pressing	Good	Always	NaN	always	NaN	no	NaN	0	no	NaN	0-10min	1	1-10 min	0	Good	A little too short	NaN	NaN	yes	NaN	NaN
54	6	2	no pressing	A little too light	NaN	NaN	NaN	NaN	NaN	NaN	0	no	NaN	0-10min	>3	11-59 min	0	Medium	A little too short	NaN	NaN	NaN	NaN	NaN
56	1	1	Reminded pressing	Good	NaN	NaN	NaN	NaN	NaN	All	1-2	no	NaN	>59min	1	1-10 min	0	Good	Too long	no	no	yes	always	seldom
56	2	1	self initiated pressing	Good	Usually	NaN	usually	NaN	no	NaN	0	no	NaN	>59min	99	1-10 min	0	Good	Good	NaN	NaN	yes	NaN	NaN
56	3	1	no pressing	Good	NaN	NaN	NaN	NaN	NaN	NaN	1-2	no	NaN	0-10min	2	1-10 min	0	Good	Good	NaN	NaN	NaN	NaN	NaN
56	4	2	Reminded pressing	Good	NaN	NaN	NaN	NaN	NaN	All	0	no	NaN	0-10min	2	1-10 min	0	Good	Good	no	no	yes	usually	seldom
56	5	2	self initiated pressing	Good	Usually	NaN	usually	NaN	no	NaN	0	no	NaN	11-59 min	2	1-10 min	0	Good	A little too short	NaN	NaN	yes	NaN	NaN
56	6	2	no pressing	Good	NaN	NaN	NaN	NaN	NaN	NaN	0	no	NaN	11-59 min	2	1-10 min	0	Good	Good	NaN	NaN	NaN	NaN	NaN
57	1	1	Reminded pressing	Too light	NaN	NaN	NaN	NaN	NaN	All	0	no	NaN	11-59 min	>3	>2 hours	0	Poor	Too short	much‎	often	yes	seldom	seldom
57	2	1	self initiated pressing	A little too light	Usually	NaN	always	NaN	somewhat	NaN	0	no	NaN	11-59 min	3	11-59 min	1	Good	A little too short	NaN	NaN	yes	NaN	NaN
57	3	1	no pressing	Good	NaN	NaN	NaN	NaN	NaN	NaN	0	no	NaN	11-59 min	2	11-59 min	0	Good	Good	NaN	NaN	NaN	NaN	NaN
57	4	2	Reminded pressing	Good	NaN	NaN	NaN	NaN	NaN	None‎	0	no	NaN	0-10min	2	1-10 min	0	Good	A little too short	99	99	99	99	99
57	5	2	self initiated pressing	Good	Always	NaN	always	NaN	somewhat	NaN	0	no	NaN	11-59 min	1	1-10 min	0	Good	Good	NaN	NaN	yes	NaN	NaN
57	6	2	no pressing	Good	NaN	NaN	NaN	NaN	NaN	NaN	0	no	NaN	11-59 min	1	11-59 min	1	Medium	A little too short	NaN	NaN	NaN	NaN	NaN
58	1	1	Reminded pressing	Good	NaN	NaN	NaN	NaN	NaN	All	0	no	NaN	>59min	3	11-59 min	1	Medium	Too short	much‎	sometimes	yes	usually	seldom
59	1	1	Reminded pressing	Good	NaN	NaN	NaN	NaN	NaN	All	0	no	NaN	11-59 min	1	1-10 min	0	Good	A little too short	no	no	yes	always	seldom
59	2	1	self initiated pressing	Good	Usually	NaN	usually	NaN	no	NaN	1-2	no	NaN	0-10min	2	1-10 min	0	Good	A little too short	NaN	NaN	yes	NaN	NaN
59	3	1	no pressing	Good	NaN	NaN	NaN	NaN	NaN	NaN	0	no	NaN	0-10min	0	0 min	0	Good	A little too short	NaN	NaN	NaN	NaN	NaN
59	4	2	Reminded pressing	Good	NaN	NaN	NaN	NaN	NaN	All	0	no	NaN	11-59 min	3	11-59 min	0	Good	Good	no	no	yes	usually	‎often
59	5	2	self initiated pressing	Good	Usually	NaN	usually	NaN	no	NaN	0	no	NaN	0-10min	1	11-59 min	0	Excellent	Good	NaN	NaN	yes	NaN	NaN
59	6	2	no pressing	Good	NaN	NaN	NaN	NaN	NaN	NaN	0	no	NaN	11-59 min	2	1-10 min	0	Good	Too short	NaN	NaN	NaN	NaN	NaN
60	1	1	Reminded pressing	Good	NaN	NaN	NaN	NaN	NaN	All	1-2	no	NaN	0-10min	0	0 min	0	Excellent	Good	no	no	yes	always	seldom
60	2	1	self initiated pressing	Good	Always	NaN	always	NaN	somewhat	NaN	0	no	NaN	0-10min	0	0 min	0	Excellent	Good	NaN	NaN	yes	NaN	NaN
60	3	1	no pressing	Good	NaN	NaN	NaN	NaN	NaN	NaN	0	no	NaN	0-10min	1	0 min	1	Medium	Good	NaN	NaN	NaN	NaN	NaN
60	4	2	Reminded pressing	Good	NaN	NaN	NaN	NaN	NaN	All	0	no	NaN	0-10min	0	0 min	0	Good	Good	no	no	yes	always	seldom
60	5	2	self initiated pressing	Good	Always	NaN	always	NaN	no	NaN	0	no	NaN	0-10min	0	0 min	0	Good	Good	NaN	NaN	yes	NaN	NaN
60	6	2	no pressing	99	NaN	NaN	NaN	NaN	NaN	NaN	99	99	NaN	99	99	99	99	99	99	NaN	NaN	NaN	NaN	NaN

## Sheet: PSQI_Demographics
Code	VB_worn_always	Bothered	Country	PSQI_1	PSQI_2	PSQI_3	PSQI_4	PSQI_6	PSQI_7	PSQI_8	PSQI_9	PSQI_10	PSQI_10a	PSQI_10b	PSQI_10c	PSQI_10d	PSQI_10e	PSQI_10e_beschreibe	PSQI_5a	PSQI_5b	PSQI_5c	PSQI_5d	PSQI_5e	PSQI_5f	PSQI_5g	PSQI_5h	PSQI_5i	PSQI_5j	PSQI_5j_ED	PSQI_5j_welche	PSQI_Alter	PSQI_Geschlecht	PSQI_Q2new	PSQI_S1	PSQI_S2	PSQI_S3	PSQI_S4	PSQI_S5	PSQI_S6	PSQI_S7	PSQI_S8	PSQI_S9	PSQI_S10	PSQI_S11	PSQI_S12	PSQI_S13	PSQI_S15	PSQI_S16	PSQI_S17
1	VB worn all the time	not at all	USA	0 23:00	5	1 07:15	07:30:00	1	0	1	0	3	0	0	0	0	99	99	0	2	3	0	0	1	1	1	1	1	1	muscle cramps woke me up	76	1	0	3	4	30	2	1	8	3	3	5	7	4	4	4	99	99	99
2	VB worn all the time	not at all	USA	0 23:00	10	1 07:00	06:30:00	0	0	1	1	3	1	0	1	0	0	99	1	2	2	0	2	2	2	0	0		0	99	76	0	0	2	2	15	2	1	10	2	3	0	8	1	1	2	99	99	99
10	VB worn all the time	much in >= 1 night/item‎	USA	0 23:00	20	1 07:00	07:15:00	2	0	1	2	3	99	99	99	99	99	99	2	2	2	0	0	1	1	1	2		0	99	49	0	1	1	3	35	4	3	3	2	2	5	3	2	1	1	99	99	99
11	VB Taken off	not more than somewhat	USA	0 23:00	20	1 06:00	06:00:00	1	0	0	1	3	0	0	2	1	1	99	3	2	1	2	0	0	0	0	0	0	0	99	48	1	1	2	2	20	3	1	7	2	3	5	7	2	3	2	99	99	99
12	VB worn all the time	not more than somewhat	USA	0 23:00	20	1 07:30	06:00:00	1	1	0	0	0	1	0	0	0	0	99	1	3	1	0	1	0	1	1	0	99	0	99	39	0	1	2	3	60	4	1	3	2	3	10	6	2	1	2	99	99	99
13	VB Taken off	not more than somewhat	USA	0 22:30	10	1 06:00	07:00:00	1	1	0	0	3	0	0	0	0	0	99	1	3	3	0	0	0	0	0	0	0	0	99	30	1	0	2	3	15	1	2	7	3	3	5	8	1	1	2	99	99	99
14	VB Taken off	not more than somewhat	USA	0 23:00	45	1 07:30	06:00:00	2	0	1	0	0	99	99	99	99	99	99	3	3	3	0	0	2	2	2	2	0	0	99	61	0	2	2	4	20	4	3	5	2	1	5	4	1	2	2	99	99	99
15	VB Taken off	much in >= 1 night/item‎	USA	0 23:30	30	1 06:30	06:00:00	2	0	0	0	1	0	0	0	0	0	99	1	3	0	0	0	0	0	0	0	0	0	99	27	0	1	1	2	10	2	1	6	2	2	0	6	1	1	1	99	99	99
16	VB worn all the time	not more than somewhat	USA	0 23:30	30	1 05:00	05:30:00	2	1	1	0	3	0	0	0	0	3	waking up to use restroom, drink H2O, eat.	1	3	2	0	0	1	2	1	0	99	0	99	29	0	1	1	3	60	3	1	4	2	1	5	2	3	2	2	99	99	99
17	VB worn all the time	not more than somewhat	USA	0 22:00	10	1 05:00	06:30:00	0	0	1	1	3	0	0	2	0	0	99	0	1	0	0	0	0	0	0	1	0	0	99	32	0	0	3	2	20	4	2	8	3	3	0	7	1	3	1	99	99	99
18	VB Taken off	much in >= 1 night/item‎	USA	0 22:00	15	1 06:20	07:30:00	0	0	0	0	3	0	0	0	0	0	99	1	2	2	0	0	0	0	0	0	0	0	99	28	0	0	2	2	20	2	2	9	3	3	0	9	1	1	2	99	99	99
19	VB worn all the time	much in >= 1 night/item‎	USA	0 22:00	5	1 05:15	06:00:00	0	0	0	0	3	99	99	99	99	99	99	1	2	1	0	0	0	1	0	0	99	0	99	40	0	0	2	1	0	4	2	9	3	3	10	7	1	1	1	99	99	99
20	VB Taken off	much in >= 1 night/item‎	USA	0 21:30	180	1 02:30	04:00:00	2	3	0	2	0	1	0	3	0	99	Toss and turn nightly	0	3	1	0	0	0	0	0	1	99	0	99	45	0	3	3	4	60	1	2	3	1	1	10	2	1	1	2	99	99	99
21	VB worn all the time	not more than somewhat	USA	1 05:00	60	1 15:00	06:00:00	2	0	1	3	0	99	99	99	99	99	99	3	3	1	1	0	1	1	0	1	99	0	99	27	0	2	2	2	90	2	2	3	2	2	0	5	2	1	1	99	99	99
22	VB worn all the time	not more than somewhat	USA	1 01:00	30	1 08:00	07:00:00	0	0	1	0	2	99	99	99	99	99	99	2	1	0	0	0	2	0	1	0	99	0	99	21	1	1	1	1	0	2	2	8	3	3	0	7	1	1	1	99	99	99
23	VB Taken off	not at all	USA	1 02:00	0	1 07:30	05:30:00	1	0	0	0	0	99	99	99	99	99	99	0	0	0	0	0	0	0	0	0	0	0	99	28	0	0	2	1	0	3	1	7	1	3	0	7	1	2	1	99	99	99
24	VB worn all the time	not more than somewhat	USA	0 23:00	10	1 07:00	07:30:00	0	0	0	0	4	0	0	1	1	1	cats will wake up for food 3-4am	1	2	2	0	0	0	0	2	0	99	0	99	25	0	0	2	2	2	3	3	10	3	3	0	9	1	1	1	99	99	99
25	VB Taken off	not at all	USA	1 01:00	15	1 09:30	08:00:00	1	0	0	3	0	99	99	99	99	99	99	0	2	1	0	3	0	0	0	0	99	0	99	28	1	0	1	2	15	3	1	6	3	2	0	7	2	1	1	99	99	99
26	VB worn all the time	much in >= 1 night/item‎	USA	0 23:15	5	1 07:30	07:00:00	2	0	1	2	0	99	99	99	99	99	99	1	3	3	1	0	1	1	0	0	99	0	Heartburn sometimes kept me awake and/or woke me up early	26	1	0	2	2	8	2	1	5	1	2	5	2	3	2	2	99	99	99
27	VB worn all the time	not at all	USA	0 23:00	15	1 07:15	08:00:00	1	0	0	1	3	1	0	0	0	0	99	0	1	1	0	0	1	0	0	0	99	0	99	28	1	0	2	1	0	3	2	8	3	3	0	8	1	1	1	99	99	99
51	VB worn all the time	much in >= 1 night/item‎	Germany	1 00:00	15	1 08:00	08:00:00	2	0	2	2	3	1	0	1	2	99	99	0	3	2	1	0	1	0	2	1	2	2	Geraeusche, Tuer, Schnarchen anderer	19	0	0	3	3	15	3	2	5	3	2	4	5	4	4	3	1	8	9
52	VB Taken off	much in >= 1 night/item‎	Germany	0 23:30	20	1 08:00	07:30:00	2	0	0	2	3	0	0	0	0	99	99	3	2	1	0	0	2	2	2	0	99	0	99	42	0	1	3	2	99	2	2	6	3	2	5	7	4	1	2	1	9	8
53	VB worn all the time	not at all	Germany	0 23:00	20	1 07:00	06:00:00	1	0	1	2	3	99	99	99	99	99	99	2	2	2	0	0	0	0	0	0	99	0	99	44	0	1	2	2	20	3	1	7	2	3	2	8	2	2	2	1	2	2
54	VB Taken off	much in >= 1 night/item‎	Germany	1 00:30	15	1 10:00	09:00:00	2	0	0	2	3	3	0	1	0	1	Zaehne knirschen	0	1	2	1	2	0	3	0	2	3	3	Schweissgebadet aufgewacht wegen Krankheit	29	0	0	2	2	5	3	2	8	3	3	6	8	3	1	3	1	6	6
56	VB worn all the time	not at all	Germany	0 22:00	45	1 07:00	08:00:00	2	0	0	2	3	0	0	0	0	99	99	3	3	2	0	0	0	0	0	1	2	2	Nachdenken	26	0	2	2	4	30	4	1	5	4	3	8	7	1	1	2	1	6	6
57	VB Taken off	much in >= 1 night/item‎	Germany	0 22:30	10	1 08:30	09:00:00	1	0	0	1	3	0	0	0	0	99	99	0	2	1	0	0	0	0	0	0	3	3	Geraeusche	32	0	0	3	2	10	2	2	7	3	2	10	1	1	1	1	1	10	5
58	VB Taken off	much in >= 1 night/item‎	Germany	0 22:00	30	1 08:00	08:00:00	2	0	1	2	3	99	99	99	99	99	99	2	3	0	0	0	0	0	0	0	3	3	Kinder	31	0	1	3	4	3	4	1	3	2	3	7	3	5	3	1	1	7	5
59	VB worn all the time	not at all	Germany	1 00:00	10	1 07:00	06:30:00	1	0	2	2	0	99	99	99	99	99	99	1	0	1	0	0	1	0	0	0	99	0	99	26	1	0	1	1	5	4	1	8	2	3	0	5	2	3	1	1	1	0
60	VB worn all the time	not at all	Germany	0 21:30	5	1 05:15	07:45:00	1	0	2	0	3	3	0	0	0	99	Zaehneknirschen	0	1	1	0	0	0	0	0	2	2	2	Muskelkater	35	1	0	3	1	0	4	2	8	3	3	8	9	3	4	2	11	7	2
[truncated: 23 more columns]

## Sheet: Sleep_measures_metadata
Variable Name	Measure	Label
Code	Nominal	Subject ID
algorithm	Nominal	Scoring algorithm
Repetition	Nominal
recordOK	Nominal	to be excluded from analysis/invalid record.
Condition	Nominal	RP/SP/NP
VB_worn_always	Nominal	VBand_worn
Marker#	Scale	Number of Markers while TIB
night	Nominal
waso	Scale	Wake after sleep onset
wasf	Scale	wake after sleep offset
Sol	Scale	sleep onset latency
noofwakeepisodes	Scale	Number of Wake Episodes
sleeppercentageDI	Scale	Sleep Percentage
noofsleepepisodes	Scale	Number of sleep episodes

## Sheet: Sleep_logs_metadata
Variable Name	Type	Label/Description
Code	Numeric	Subject ID
Night	Numeric
Repetition	Numeric
Condition	Numeric	RP/SP/NP
D_depth	Numeric	How do you feel about the depth of your sleep?
D_continued_pressing	Numeric	After awakening during the night, did you continue to press intermittently until you fell back asleep?
D#_pressed_when_awoken	Numeric	Did you press the button when you awoke at night?
D_pressed_when_awoken	Numeric	Did you press the button when you awoke at night?
D#_pushing_harder_fall_asleep	Numeric	Did the button pushing make it harder to fall asleep
D_pushing_harder_fall_asleep	Numeric	Did the button pushing make it harder to fall asleep
D_VBand_worn	Numeric	What part of last night did you wear the vibration band?
D_naps	Numeric	How many intended or unintended naps did you take during the day?
D_sleeping_pill	Numeric	Sleeping pill?
D#_CPAP	Numeric	CPAP?
D_SOL	Numeric	How long did it take you to fall asleep after you went to bed?
D_no_of_awakenings	Numeric	How many times did you wake up during last night
D_WASO	Numeric	How much total time did you lie awake during the night after you first fell asleep in bed?
D_get_ups	Numeric	How many times did you get out of bed during the night intending to return to bed? (For example, to go to the bathroom)
D_quality	Numeric	How do you feel about the overall quality of your last night’s sleep?
D_length	Numeric	How do you feel about the length of your sleep?
D_Vibrations_harder_to_sleep	Numeric	Did the vibrations make it harder to fall asleep?
D_vibrations_wakeup	Numeric	Did the vibrations wake you up?
D_pressed_when_to_bed	Numeric	Did you press the button once when first intending to go to sleep?
D_pressed_vibration	Numeric	Did you press the button when you felt the vibrations?
D_not_sure_vibration	Numeric	Were you sometimes not sure you felt the vibrations?

## Sheet: PSQI_Demographics_metadata
Variable Name	Type	Label/Description
Code	Numeric	Subject ID
VB_worn_always	Numeric	VBand_worn
Bothered	Numeric	Any disturbance due to the band?
Country	Numeric	Germany/USA
PSQI_1	Time
PSQI_2	Numeric
PSQI_3	Time
PSQI_4	Time
PSQI_6	Numeric
PSQI_7	Numeric
PSQI_8	Numeric
PSQI_9	Numeric
PSQI_10	Numeric
PSQI_10a	Numeric
PSQI_10b	Numeric
PSQI_10c	Numeric
PSQI_10d	Numeric
PSQI_10e	Numeric
PSQI_10e_beschreibe	String
PSQI_5a	Numeric
PSQI_5b	Numeric
PSQI_5c	Numeric
PSQI_5d	Numeric
PSQI_5e	Numeric
PSQI_5f	Numeric
PSQI_5g	Numeric
PSQI_5h	Numeric
PSQI_5i	Numeric
PSQI_5j	Numeric
PSQI_5j_ED	Numeric
PSQI_5j_welche	String
PSQI_Alter	Numeric	Age
PSQI_Geschlecht	Numeric	Gender
PSQI_Q2new	Numeric
PSQI_S1	Numeric
PSQI_S2	Numeric
PSQI_S3	Numeric
PSQI_S4	Numeric
PSQI_S5	Numeric
PSQI_S6	Numeric
PSQI_S7	Numeric
PSQI_S8	Numeric
PSQI_S9	Numeric
PSQI_S10	Numeric
PSQI_S11	Numeric
PSQI_S12	Numeric
PSQI_S13	Numeric
PSQI_S15	Numeric
PSQI_S16	Numeric
PSQI_S17	Numeric
PSQI_S18	String
PSQI_S14_a	Numeric
PSQI_S14_b	Numeric
PSQI_S14_c	Numeric
PSQI_S14_d	Numeric
PSQI_S14_e	Numeric
PSQI_S14_f	Numeric
PSQI_S14_g	Numeric
PSQI_S14_h	Numeric
PSQI_S14_h_welche	String
PSQI_Schicht	Numeric
PSQI_SUMDISTB	Numeric
PSQI_tot	Numeric	PSQI Total Score
PSQI#_12	Numeric
PSQIDAYDYS	Numeric	PSQI Day Dysfunction due to sleepiness subscale
PSQIDISTB	Numeric	PSQI Sleep Disturbance subscale
PSQIDURAT	Numeric	PSQI Sleep Duration subscale
PSQIHSE	Numeric	PSQI Habitual Sleep Efficiency subscale
PSQILATEN	Numeric	t1: PSQI Sleep Latency subscale
PSQIMEDS	Numeric	PSQI need meds to sleep
PSQISLPQUAL	Numeric	PSQI Sleep Quality
tib	Time	hours between going to bed and getting out of bed
TMPHASE	Numeric	PSQI sleep percentage
